# Supplementary material for: Development of the in vitro Cecal Chicken ALIMEntary tRact mOdel-2 to Study Microbiota Composition and Function
Source: Front Microbiol. 2021 Oct 11;12:726447. doi: 10.3389/fmicb.2021.726447 (PMC8542841; doi:10.3389/fmicb.2021.726447)
Supplement: Supplementary Table 1 — (1) Microbial feeding composition of SIEM, Modified SIEM-I and Modified SIEM-II. (2) Significant difference between bacterial phyla between groups. (3) Significant difference between bacterial families between groups. [file Table_1.xlsx]

## Sheet: table S1
Table S1. Microbial feeding composition of SIEM, Modified SIEM-I and Modified SIEM-II
SIEM (CHO)	Concentration
citrus peel pectine	9 g/l
beechwood xylan	9 g/l
larch arabinogalactan	9 g/l
potato amylopectine	9 g/l
potato-starch	74.6 g/l
Modified SIEM-I (CHO)	Concentration
soybean rhamnogalacturonann	9 g/l
xylan	9 g/l
raffinose	9 g/l
amylopectine	9 g/l
maize-starch	14.92 g/l
wheat-starch	59.68 g/l
Modified SIEM-II (CHO)	Concentration
soybean rhamnogalacturonann	9 g/l
xylan	9 g/l
raffinose	9 g/l
amylopectine	9 g/l
maize-starch	37.3 g/l
wheat-starch	37.3 g/l
arabinoxylan	9 g/l
oat beta-glucan	9 g/l
konjac glucomannan	9 g/l

## Sheet: table S2
Table S2. Significant difference between bacterial phyla between groups
Bacterial phyla	p-value	corrected p-value
P_Verrucomicrobia*	0.000000424	0.00000466
P_Cyanobacteria*	0.000579	0.00318
P_Tenericutes*	0.00362	0.00996
P_Elusimicrobia	0.00356	0.013
P_Proteobacteria	0.013	0.028
P_Bacteroidetes	0.043	0.079
P_Firmicutes	0.056	0.088
P_Lentiphareae	0.138	0.189
P_Actinobacteria	0.261	0.319
P_Synergistetes	0.506	0.557

## Sheet: table S3
Table S3. Significant difference between bacterial families between groups
Bacterial family	p-value	corrected p-value
f_Campylobacteraceae	0.0000337	0.000825
f_Clostridiales vadinBB60 group	0.0000864	0.00141
f_Porphyromonadaceae	0.000183	0.0018
f_Veillonellaceae	0.000296	0.00242
f_Erysipelotrichaceae	0.000412	0.00288
